# Supplementary material for: Evaluation of DNA in Human Teeth—Ante-Mortem and Post-Mortem Factors Affecting Degradation and Preservation: A Literature Review
Source: Genes (Basel). 2025 Mar 22;16(4):364. doi: 10.3390/genes16040364 (PMC12026604; doi:10.3390/genes16040364)
Supplement: Supplementary file 1 [file genes-16-00364-s001.zip]

Archive with 1 entries (1 files):
- genes-3508526-supplementary.xlsx
