# Supplementary material for: Evaluation of DNA in Human Teeth—Ante-Mortem and Post-Mortem Factors Affecting Degradation and Preservation: A Literature Review
Source: Genes (Basel). 2025 Mar 22;16(4):364. doi: 10.3390/genes16040364 (PMC12026604; doi:10.3390/genes16040364)
Supplement: Supplementary file 1 [file genes-16-00364-s001.zip › genes-3508526-supplementary.xlsx]

## Sheet: Hoja4
Year	Authors	Samples	Ante-mortem Factors	Post-mortem Factors	PMI / Exposure	Tooth Type	Main Findings
1996	Alvarez García A et al.	574	Not described	Incinerated (75-200°C), Immersion, Buried, Outdoor	1 min - 6 months	Molars, Premolars	Best DNA recovery in air-exposed samples; worst in immersion and incinerated at 200°C.
2000	Murakami H et al.	130	Healthy and with pathologies	Indoor, Immersion, Buried, Incinerated (100-300°C)	Up to 22 years	Not specified	Successful extraction up to 19 years; incineration positive up to 200°C.
2005	Gilbert MT et al.	26	Not described	Buried (pH 8.0-8.3)	14th century	Not specified	No DNA recovered.
2006	Corte-Real A et al.	30	Healthy, pathologies, and treated	Immersion, Buried, Indoor	1 week - 2 years	Not specified	Older buried/immersed samples did not yield STRs.
2009	Rubio L et al.	24	Healthy	Indoor	Up to 10 years	Not described	Significant DNA decline after 2 years.
2012	Corte-Real A et al.	25	Caries and restorations	Buried (pH variations), Outdoor	Up to 2 years	Not specified	Worst DNA recovery at pH 5 and in sand.
2016	Hughes-Stamm S et al.	14	Healthy	Incinerated (700°C), Buried, Water, Outdoor	Up to 24 months	Not specified	Best results in buried samples (12 months); worst in incinerated (700°C).
2016	Garriga JA et al.	28	Not described	Incinerated (100-700°C)	1-15 min	Molars	DNA below detection from 400°C.
2017	Izawa H et al.	34	Healthy (stored), Endodontic-treated (stored)	Indoor	Up to 33 years	Not specified	No difference in DNA between healthy and treated teeth.
2018	Chowdhury RM et al.	130	Not described	Immersion, Buried, Indoor, Incinerated (150-350°C)	1-3 months	Premolars	Best recovery indoors; no DNA at high temperatures.
2019	Mansour H et al.	95	Not described	Incinerated, Exhumed, Buried, Indoor	Up to 1000 days	All types	Best results in indoor and incinerated samples; PMI is key for DNA degradation.
2021	Heathfield LJ et al.	52	Pathologies present	Not described	Up to 17 months	All types	Highest DNA in canines, lowest in incisors; periodontitis affected recovery.
2021	Lozano-Peral D et al.	40	Healthy	Incinerated (100-400°C)	1 hour	Molars, Premolars	DNA recovery decreases from 200°C.
2023	Wei YF et al.	58	Healthy, carious	Buried, Outdoor	92 days	Incisors, Premolars, Molars	Best recovery from pulp in premolars; cementum in carious molars.
